# Supplementary material for: How Not to Make the Joint Extended Kalman Filter Fail with Unstructured Mechanistic Models
Source: Sensors (Basel). 2024 Jan 19;24(2):0. doi: 10.3390/s24020653 (PMC11154378; doi:10.3390/s24020653)
Supplement: Supplementary file 1 [file sensors-24-00653-s001.zip]

Archive with 1 entries (1 files):
- sensors-2759253-supplementary.pdf
